# Supplementary material for: The effects of different sample storage conditions on faecal corticosterone metabolite measurements in northern bobwhite (Colinus virginianus)
Source: Conserv Physiol. 2025 Jul 29;13(1):coaf051. doi: 10.1093/conphys/coaf051 (PMC12305797; doi:10.1093/conphys/coaf051)
Supplement: Web_Material_coaf051 [file web_material_coaf051.zip]

Archive with 1 entries (1 files):
- Supplemental_Info_1 (1).pdf
